# Supplementary material for: Efficacy and safety of lipid-lowering therapies in combination with or without statin to reduce the cardiovascular risk: A systematic review of randomised controlled trials
Source: Atheroscler Plus. 2024 Oct 17;58:24–37. doi: 10.1016/j.athplu.2024.10.001 (PMC11541451; doi:10.1016/j.athplu.2024.10.001)
Supplement: Multimedia component 4 [file mmc4.xlsx]

## Sheet: Cochrane RoB v2.0
Cochrane Risk of Bias Tool v2.0 (for RCTs)
Eligible studies	Title	Domain 1. Randomization process				Domain 2. Deviations from intended interventions								Domain 3. Missing outcome data					Domain 4. Measurement of the outcome						Domain 5. Selection of the reported result				Domain 6. Overall bias
		1.1 Was the allocation sequence random?	1.2 Was the allocation sequence concealed until participants were enrolled and assigned to interventions?	1.3 Did baseline differences between intervention groups suggest a problem with the randomization process?	1.0 Assessor's Judgement	2.1 Were participants aware of their assigned intervention during the trial?	2.2 Were carers and people delivering the interventions aware of participants' assigned intervention during the trial?	2.3 If Y/PY/NI to 2.1 or 2.2, Median (IQR): Were there deviations from the intended intervention that arose because of the experimental context?	2.4 If Y/PY to 2.3, Median (IQR): Were these deviations from intended intervention balanced between groups?	2.5 If N/PN/NI to 2.4, Median (IQR): Were these deviations likely to have affected the outcome?	2.6 Was an appropriate analysis used to estimate the effect of assignment to intervention?	2.7 If N/PN/NI to 2.6, Median (IQR): Was there potential for a substantial impact (on the result) of the failure to analyse participants in the group to which they were randomized?	2.0 Assessor's Judgement	3.1 Were data for this outcome available for all, or nearly all, participants randomized?	3.2 If N/PN/NI to 3.1, Median (IQR): Is there evidence that the result was not biased by missing outcome data?	3.3 If N/PN to 3.2, Median (IQR): Could missingness in the outcome depend on its true value?	3.4 If Y/PY/NI to 3.3, Median (IQR): Is it likely that missingness in the outcome depended on its true value?	3.0 Assessor's judgement	4.1 Was the method of measuring the outcome inappropriate?	4.2 Could measurement or ascertainment of the outcome have differed between intervention groups?	4.3 If N/PN/NI to 4.1 and 4.2, Median (IQR): Were outcome assessors aware of the intervention received by study participants ?	4.4 If Y/PY/NI to 4.3, Median (IQR): Could assessment of the outcome have been influenced by knowledge of intervention received?	4.5 If Y/PY/NI to 4.4, Median (IQR): Is it likely that assessment of the outcome was influenced by knowledge of intervention received?	4.0 Assessor's Judgement	5.1 Were the data that produced this result analysed in accordance with a pre-specified analysis plan that was finalized before unblinded outcome data were available for analysis?	5.2 Is the numerical result being assessed likely to have been selected, on the basis of the results, from multiple outcome measurements (e.g. scales, definitions, time points) within the outcome domain?	5.3 Is the numerical result being assessed likely to have been selected, on the basis of the results, from multiple analyses of the data?	5.0 Assessor's Judgement	Assessor's overall Judgement
		Y / PY / PN / N / NI	Y / PY / PN / N / NI	Y / PY / PN / N / NI	Low, Some concerns, or High risk of bias	Y / PY / PN / N / NI	Y / PY / PN / N / NI	NA / Y / PY / PN / N / NI	NA / Y / PY / PN / N / NI	NA / Y / PY / PN / N / NI	Y / PY / PN / N / NI	NA / Y / PY / PN / N / NI	Low, Some concerns, or High risk of bias	Y / PY / PN / N / NI	NA / Y / PY / PN / N / NI	NA / Y / PY / PN / N / NI	NA / Y / PY / PN / N / NI	Low, Some concerns, or High risk of bias	Y / PY / PN / N / NI	Y / PY / PN / N / NI	Y / PY / PN / N / NI	NA / Y / PY / PN / N / NI	NA / Y / PY / PN / N / NI	Low, Some concerns, or High risk of bias	Y / PY / PN / N / NI	Y / PY / PN / N / NI	Y / PY / PN / N / NI	Low, Some concerns, or High risk of bias	Low, Some concerns, or High risk of bias
Nissen, 2023	Bempedoic Acid and Cardiovascular Outcomes in Statin-Intolerant Patients	Y	NI	N	Low risk of bias	N	N	NA	NA	NA	Y	NA	Low risk of bias	PY	NA	NA	NA	Low risk of bias	N	N	N	NA	NA	Low risk of bias	Y	N	N	Low risk of bias	Low risk of bias
Schwartz, 2018	Alirocumab and Cardiovascular Outcomes after Acute Coronary Syndrome	Y	Y	N	Low risk of bias	N	N	NA	NA	NA	Y	NA	Low risk of bias	Y	NA	NA	NA	Low risk of bias	N	N	N	NA	NA	Low risk of bias	Y	N	N	Low risk of bias	Low risk of bias
Sabatine, 2017	Evolocumab and Clinical Outcomes in Patients with Cardiovascular Disease	Y	NI	N	Low risk of bias	N	N	NA	NA	NA	Y	NA	Low risk of bias	PY	NA	NA	NA	Low risk of bias	N	N	N	NA	NA	Low risk of bias	Y	N	N	Low risk of bias	Low risk of bias
Cannon, 2015	Ezetimibe added to statin therapy after acute coronary syndromes	Y	NI	N	Low risk of bias	N	N	NA	NA	NA	Y	NA	Low risk of bias	Y	NA	NA	NA	Low risk of bias	N	N	N	NA	NA	Low risk of bias	Y	N	N	Low risk of bias	Low risk of bias
Hagiwara, 2017	Low-density lipoprotein cholesterol targeting with pitavastatin + ezetimibe for patients with acute coronary syndrome and dyslipidaemia: the HIJ-PROPER study, a prospective, open-label, randomized trial	Y	NI	N	Low risk of bias	Y	Y	PN	NA	NA	Y	NA	Low risk of bias	Y	NA	NA	NA	Low risk of bias	N	N	N	NA	NA	Low risk of bias	Y	N	N	Low risk of bias	Low risk of bias
Sabatine, 2015	Efficacy and safety of evolocumab in reducing lipids and cardiovascular events	Y	NI	N	Low risk of bias	Y	Y	PN	NA	NA	Y	NA	Low risk of bias	Y	NA	NA	NA	Low risk of bias	N	N	PY	NI	NI	High risk of bias	Y	N	N	Low risk of bias	High risk of bias
Kim, 2022	Long-term efficacy and safety of moderate-intensity statin with ezetimibe combination therapy versus high-intensity statin monotherapy in patients with atherosclerotic cardiovascular disease (RACING): a randomised, open-label, non-inferiority trial	Y	NI	N	Low risk of bias	Y	Y	PN	NA	NA	Y	NA	Low risk of bias	Y	NA	NA	NA	Low risk of bias	N	N	Y	PY	PY	High risk of bias	Y	N	N	Low risk of bias	High risk of bias
Hao, 2022	Effect of the Early Application of Evolocumab on Blood Lipid Profile and Cardiovascular Prognosis in Patients with Extremely High-Risk Acute Coronary Syndrome	Y	NI	N	Low risk of bias	NI	NI	PN	NA	NA	NI	PN	Some concerns of bias	Y	NA	NA	NA	Low risk of bias	N	NI	NI	NI	NI	High risk of bias	NI	PN	PN	Some concerns	High risk of bias
Japaridze, 2017	The short-term effect of atorvastatin plus ezetimibe therapy versus atorvastatin monotherapy on clinical outcome in acute coronary syndrome patients by gender	Y	NI	N	Low risk of bias	Y	Y	PN	NA	NA	Y	NA	Low risk of bias	Y	NA	NA	NA	Low risk of bias	N	NI	Y	PY	PY	High risk of bias	NI	N	N	Some concerns	High risk of bias
Y	Yes
PY	Probably yes
PN	Probably no
N	No
NI	No information
NA	Not applicable
